# Supplementary material for: Flavoromics Analysis of Passion Fruit-Roasted Chicken
Source: Foods. 2024 Jul 15;13(14):2221. doi: 10.3390/foods13142221 (PMC11276248; doi:10.3390/foods13142221)
Supplement: Supplementary file 1 [file foods-13-02221-s001.zip]

Archive with 1 entries (1 files):
- foods-3049401-supplementary.pdf
